# Supplementary material for: CRISPR mediated targeting of DUX4 distal regulatory element represses DUX4 target genes dysregulated in Facioscapulohumeral muscular dystrophy
Source: Sci Rep. 2021 Jun 15;11:12598. doi: 10.1038/s41598-021-92096-0 (PMC8206090; doi:10.1038/s41598-021-92096-0)
Supplement: Supplementary file 2 — Supplementary Table S2. [file 41598_2021_92096_MOESM2_ESM.xlsx]

## Sheet: DUX4 Normal and FSHD Myoblasts
Table Analyzed	Baseline-corrected of DUX4 normal and FSHD myoblasts
Column B	12A (FSHD)
vs.	vs.
Column A	12U (Normal)
Unpaired t test with Welch's correction
P value	0.0433
P value summary	*
Significantly different (P < 0.05)?	Yes
One- or two-tailed P value?	Two-tailed
Welch-corrected t, df	t=4.641, df=2.002
How big is the difference?
Mean of column A	1
Mean of column B	29.93
Difference between means (B - A) ¬± SEM	28.93 ¬± 6.233
95% confidence interval	2.137 to 55.72
R squared (eta squared)	0.9149
F test to compare variances
F, DFn, Dfd	1812, 2, 2
P value	0.0011
P value summary	**
Significantly different (P < 0.05)?	Yes
Data analyzed
Sample size, column A	3
Sample size, column B	3

## Sheet: TRIM43 Normal and FSHD
Table Analyzed	Baseline-corrected of TRIM43 normal and FSHD myoblasts
Column B	12A (FSHD)
vs.	vs.
Column A	12U (Normal)
Unpaired t test with Welch's correction
P value	0.0066
P value summary	**
Significantly different (P < 0.05)?	Yes
One- or two-tailed P value?	Two-tailed
Welch-corrected t, df	t=12.23, df=2.001
How big is the difference?
Mean of column A	1
Mean of column B	122.1
Difference between means (B - A) ¬± SEM	121.1 ¬± 9.909
95% confidence interval	78.54 to 163.8
R squared (eta squared)	0.9868
F test to compare variances
F, DFn, Dfd	2837, 2, 2
P value	0.0007
P value summary	***
Significantly different (P < 0.05)?	Yes
Data analyzed
Sample size, column A	3
Sample size, column B	3

## Sheet: MBD3L2 Normal and FSHD
Table Analyzed	Baseline-corrected of MBD3L2 normal and FSHD myoblasts
Column B	12A (FSHD)
vs.	vs.
Column A	12U (Normal)
Unpaired t test with Welch's correction
P value	0.0112
P value summary	*
Significantly different (P < 0.05)?	Yes
One- or two-tailed P value?	Two-tailed
Welch-corrected t, df	t=9.211, df=2.022
How big is the difference?
Mean of column A	1
Mean of column B	20.14
Difference between means (B - A) ¬± SEM	19.14 ¬± 2.078
95% confidence interval	10.29 to 27.99
R squared (eta squared)	0.9767
F test to compare variances
F, DFn, Dfd	185.4, 2, 2
P value	0.0107
P value summary	*
Significantly different (P < 0.05)?	Yes
Data analyzed
Sample size, column A	3
Sample size, column B	3

## Sheet: DUX4 Myoblasts KRAB
Table Analyzed	Baseline-corrected of DUX4 expression Myoblasts KRAB
Column B	5A
vs.	vs.
Column A	12A-NT
Unpaired t test with Welch's correction
P value	0.0147
P value summary	*
Significantly different (P < 0.05)?	Yes
One- or two-tailed P value?	Two-tailed
Welch-corrected t, df	t=7.280, df=2.166
How big is the difference?
Mean of column A	1
Mean of column B	0.06095
Difference between means (B - A) ¬± SEM	-0.9390 ¬± 0.1290
95% confidence interval	-1.455 to -0.4228
R squared (eta squared)	0.9607
F test to compare variances
F, DFn, Dfd	24.11, 2, 2
P value	0.0797
P value summary	ns
Significantly different (P < 0.05)?	No
Data analyzed
Sample size, column A	3
Sample size, column B	3

## Sheet: TRIM43 Myoblasts KRAB
Table Analyzed	Baseline-corrected of TRIM43 expression Myoblasts KRAB
Column B	5A
vs.	vs.
Column A	12A-NT
Unpaired t test with Welch's correction
P value	0.0238
P value summary	*
Significantly different (P < 0.05)?	Yes
One- or two-tailed P value?	Two-tailed
Welch-corrected t, df	t=6.359, df=2.000
How big is the difference?
Mean of column A	1
Mean of column B	0.03787
Difference between means (B - A) ¬± SEM	-0.9621 ¬± 0.1513
95% confidence interval	-1.613 to -0.3113
R squared (eta squared)	0.9529
F test to compare variances
F, DFn, Dfd	12414, 2, 2
P value	0.0002
P value summary	***
Significantly different (P < 0.05)?	Yes
Data analyzed
Sample size, column A	3
Sample size, column B	3

## Sheet: MBD3L2 Myoblasts KRAB
Table Analyzed	Baseline-corrected of MBD3L2 expression Myoblasts KRAB
Column B	5A
vs.	vs.
Column A	12A-NT
Unpaired t test with Welch's correction
P value	0.146
P value summary	ns
Significantly different (P < 0.05)?	No
One- or two-tailed P value?	Two-tailed
Welch-corrected t, df	t=1.821, df=3.821
How big is the difference?
Mean of column A	1
Mean of column B	0.7486
Difference between means (B - A) ¬± SEM	-0.2514 ¬± 0.1380
95% confidence interval	-0.6419 to 0.1390
R squared (eta squared)	0.4647
F test to compare variances
F, DFn, Dfd	1.552, 2, 2
P value	0.7838
P value summary	ns
Significantly different (P < 0.05)?	No
Data analyzed
Sample size, column A	3
Sample size, column B	3

## Sheet: ZSCAN4 Myoblasts KRAB
Table Analyzed	Baseline-corrected of ZSCAN expression Myoblasts KRAB
Column B	5A
vs.	vs.
Column A	12A-NT
Unpaired t test with Welch's correction
P value	<0.0001
P value summary	****
Significantly different (P < 0.05)?	Yes
One- or two-tailed P value?	Two-tailed
Welch-corrected t, df	t=53.82, df=3.876
How big is the difference?
Mean of column A	1
Mean of column B	0.04712
Difference between means (B - A) ¬± SEM	-0.9529 ¬± 0.01770
95% confidence interval	-1.003 to -0.9031
R squared (eta squared)	0.9987
F test to compare variances
F, DFn, Dfd	1.436, 2, 2
P value	0.8211
P value summary	ns
Significantly different (P < 0.05)?	No
Data analyzed
Sample size, column A	3
Sample size, column B	3

## Sheet: H3K9me3 Myoblasts KRAB
Table Analyzed	Baseline-corrected of H3K9me3 enrichment Myoblasts KRAB
Column B	5A
vs.	vs.
Column A	12A-NT
Unpaired t test with Welch's correction
P value	0.0109
P value summary	*
Significantly different (P < 0.05)?	Yes
One- or two-tailed P value?	Two-tailed
Welch-corrected t, df	t=7.623, df=2.318
How big is the difference?
Mean of column A	1
Mean of column B	2.487
Difference between means (B - A) ¬± SEM	1.487 ¬± 0.1950
95% confidence interval	0.7487 to 2.225
R squared (eta squared)	0.9616
F test to compare variances
F, DFn, Dfd	12.50, 2, 2
P value	0.1481
P value summary	ns
Significantly different (P < 0.05)?	No
Data analyzed
Sample size, column A	3
Sample size, column B	3

## Sheet: RNA PolIIS2 Myoblasts KRAB
Table Analyzed	Baseline-corrected of RNAPolIIS2 enrichment Myoblasts KRAB
Column B	5A
vs.	vs.
Column A	12A-NT
Unpaired t test with Welch's correction
P value	0.0018
P value summary	**
Significantly different (P < 0.05)?	Yes
One- or two-tailed P value?	Two-tailed
Welch-corrected t, df	t=7.351, df=3.997
How big is the difference?
Mean of column A	1
Mean of column B	9.077
Difference between means (B - A) ¬± SEM	8.077 ¬± 1.099
95% confidence interval	5.026 to 11.13
R squared (eta squared)	0.9311
F test to compare variances
F, DFn, Dfd	1.052, 2, 2
P value	0.9748
P value summary	ns
Significantly different (P < 0.05)?	No
Data analyzed
Sample size, column A	3
Sample size, column B	3
