# Supplementary material for: CRISPR mediated targeting of DUX4 distal regulatory element represses DUX4 target genes dysregulated in Facioscapulohumeral muscular dystrophy
Source: Sci Rep. 2021 Jun 15;11:12598. doi: 10.1038/s41598-021-92096-0 (PMC8206090; doi:10.1038/s41598-021-92096-0)
Supplement: Supplementary file 3 — Supplementary Table S6. [file 41598_2021_92096_MOESM3_ESM.xlsx]

## Sheet: DUX4 HCT116 pA clones + - Aza
Number of families	1
Number of comparisons per family	7
Alpha	0.05
Holm-Šídák's multiple comparisons test	Mean Diff.	Below threshold?	Summary	Adjusted P Value	B-?
HCT116 + Aza vs. HCT116 - Aza	78.15	Yes	****	<0.0001	A
HCT116 + Aza vs. L24 - Aza	78.63	Yes	****	<0.0001	C
HCT116 + Aza vs. L24 + Aza	73.74	Yes	****	<0.0001	D
HCT116 + Aza vs. M5 - Aza	78.44	Yes	****	<0.0001	E
HCT116 + Aza vs. M5 + Aza	36.56	Yes	**	0.0011	F
HCT116 + Aza vs. DM2 - Aza	78.82	Yes	****	<0.0001	G
HCT116 + Aza vs. DM2 + Aza	3.613	No	ns	0.6762	H
Test details	Mean 1	Mean 2	Mean Diff.	SE of diff.	n1
HCT116 + Aza vs. HCT116 - Aza	79.15	1	78.15	8.494	3
HCT116 + Aza vs. L24 - Aza	79.15	0.5272	78.63	8.494	3
HCT116 + Aza vs. L24 + Aza	79.15	5.412	73.74	8.494	3
HCT116 + Aza vs. M5 - Aza	79.15	0.7134	78.44	8.494	3
HCT116 + Aza vs. M5 + Aza	79.15	42.59	36.56	8.494	3
HCT116 + Aza vs. DM2 - Aza	79.15	0.3375	78.82	8.494	3
HCT116 + Aza vs. DM2 + Aza	79.15	75.54	3.613	8.494	3

## Sheet: DUX4 DKO KRAB
Number of families	1
Number of comparisons per family	4
Alpha	0.05
Dunnett's multiple comparisons test	Mean Diff.	95.00% CI of diff.	Below threshold?	Summary	Adjusted P Value	A-?
DKO-Mock vs. 2A	0.4342	-0.09907 to 0.9675	No	ns	0.119	B	2A
DKO-Mock vs. 5A	0.8587	0.3255 to 1.392	Yes	**	0.0031	C	5A
DKO-Mock vs. 11	0.3199	-0.2134 to 0.8532	No	ns	0.3027	D	11
DKO-Mock vs. Pooled	0.3458	-0.1874 to 0.8791	No	ns	0.2475	E	Pooled
Test details	Mean 1	Mean 2	Mean Diff.	SE of diff.	n1	n2	q	DF
DKO-Mock vs. 2A	1	0.5658	0.4342	0.1845	3	3	2.354	10
DKO-Mock vs. 5A	1	0.1413	0.8587	0.1845	3	3	4.655	10
DKO-Mock vs. 11	1	0.6801	0.3199	0.1845	3	3	1.734	10
DKO-Mock vs. Pooled	1	0.6542	0.3458	0.1845	3	3	1.875	10

## Sheet: DUX4 Myoblasts poly-A
Number of families	1
Number of comparisons per family	2
Alpha	0.05
Dunnett's multiple comparisons test	Mean Diff.	95.00% CI of diff.	Below threshold?	Summary	Adjusted P Value	A-?
12A-NT vs. 2A+11	0.9937	0.3382 to 1.649	Yes	**	0.0087	B
12A-NT vs. 92U+11	0.9245	0.2689 to 1.580	Yes	*	0.0122	C
Test details	Mean 1	Mean 2	Mean Diff.	SE of diff.	n1	n2
12A-NT vs. 2A+11	1	0.006257	0.9937	0.229	3	3
12A-NT vs. 92U+11	1	0.0755	0.9245	0.229	3	3

## Sheet: TRIM43 Myoblasts poly-A
Number of families	1
Number of comparisons per family	2
Alpha	0.05
Dunnett's multiple comparisons test	Mean Diff.	95.00% CI of diff.	Below threshold?	Summary	Adjusted P Value
12A-NT vs. 2A+11	0.9619	0.6696 to 1.254	Yes	***	0.0002
12A-NT vs. 92U+11	0.8232	0.5309 to 1.115	Yes	***	0.0004
Test details	Mean 1	Mean 2	Mean Diff.	SE of diff.	n1
12A-NT vs. 2A+11	1	0.03812	0.9619	0.1021	3
12A-NT vs. 92U+11	1	0.1768	0.8232	0.1021	3

## Sheet: MBD3L2 Myoblasts poly-A
Number of families	1
Number of comparisons per family	2
Alpha	0.05
Dunnett's multiple comparisons test	Mean Diff.	95.00% CI of diff.	Below threshold?	Summary	Adjusted P Value	A-?
12A-NT vs. 2A+11	0.6507	-0.1276 to 1.429	No	ns	0.0922	B	2A+11
12A-NT vs. 92U+11	-0.5591	-1.337 to 0.2192	No	ns	0.1442	C	92U+11
Test details	Mean 1	Mean 2	Mean Diff.	SE of diff.	n1	n2	q	DF
12A-NT vs. 2A+11	1	0.3493	0.6507	0.2718	3	3	2.394	6
12A-NT vs. 92U+11	1	1.559	-0.5591	0.2718	3	3	2.057	6

## Sheet: ZSCAN Myoblasts poly-A
Number of families	1
Number of comparisons per family	2
Alpha	0.05
Dunnett's multiple comparisons test	Mean Diff.	95.00% CI of diff.	Below threshold?	Summary	Adjusted P Value	A-?
12A-NT vs. 2A+11	0.98	0.8196 to 1.140	Yes	****	<0.0001	B	2A+11
12A-NT vs. 92U+11	0.9197	0.7593 to 1.080	Yes	****	<0.0001	C	92U+11
Test details	Mean 1	Mean 2	Mean Diff.	SE of diff.	n1	n2	q	DF
12A-NT vs. 2A+11	1	0.01997	0.98	0.05603	3	3	17.49	6
12A-NT vs. 92U+11	1	0.08027	0.9197	0.05603	3	3	16.42	6
